# Supplementary material for: Evaluations of Interventions with Child Domestic Workers: A Rapid Systematic Review
Source: Int J Environ Res Public Health. 2021 Sep 25;18(19):10084. doi: 10.3390/ijerph181910084 (PMC8508353; doi:10.3390/ijerph181910084)
Supplement: Supplementary file 1 [file ijerph-18-10084-s001.zip]

Archive with 2 entries (2 files):
- Supplementary File 1_Searches.pdf
- Supplementary File 2_Screening Protocol.pdf
